# Supplementary material for: Beta and Pilot Testing of the Surviving & Thriving Healthy Lifestyle App: A Countermeasure to Firefighters’ Occupational Health Risks
Source: Toxics. 2025 Feb 25;13(3):159. doi: 10.3390/toxics13030159 (PMC11945949; doi:10.3390/toxics13030159)
Supplement: Supplementary file 1 [file toxics-13-00159-s001.zip]

Archive with 1 entries (1 files):
- toxics-3424063-supplementary.pdf
